# Supplementary material for: Anthocyanin Hybrid Nanopigments from Pomegranate Waste: Colour, Thermomechanical Stability and Environmental Impact of Polyester-Based Bionanocomposites
Source: Polymers (Basel). 2021 Jun 14;13(12):1966. doi: 10.3390/polym13121966 (PMC8232300; doi:10.3390/polym13121966)
Supplement: Supplementary file 1 [file polymers-13-01966-s001.zip]

Archive with 1 entries (1 files):
- polymers-1254662-SI.pdf
